# Supplementary material for: Ingestion of Microplastic Fibres, But Not Microplastic Beads, Impacts Growth Rates in the Tropical House Cricket Gryllodes Sigillatus
Source: Front Physiol. 2022 May 11;13:871149. doi: 10.3389/fphys.2022.871149 (PMC9132090; doi:10.3389/fphys.2022.871149)
Supplement: Supplementary file 2 [file DataSheet1.xlsx]

## Sheet: Microfiber Feeding
Cricket ID	Head Width (mm)	Thorax Width (mm)	Thorax Length (mm)	Abdomen Length (mm)	Weight (mg)	Microfiber Concentration (% w/w)	Sex	Week
1	0.551	0.461	0.188	1.461	0.613	0	f	1		Ingestion of Microplastic Fibres, But Not Microplastic Beads, Impacts Growth Rates in the Tropical House Cricket Gryllodes Sigillatus
2	0.562	0.508	0.204	1.216	0.57	0	f	1		Serita Fudlosid, Marshall W. Ritchie, Matthew J. Muzzatti, Jane E. Allison,Jennifer Provencher, and Heath A. MacMillan
3	0.579	0.543	0.212	1.325	0.582	0	f	1
4	0.572	0.528	0.24	1.267	0.561	0	f	1		Corresponding Author: Serita Fudlosid
5	0.585	0.545	0.242	1.577	0.717	0	m	1
6	0.585	0.577	0.245	1.477	0.74	0	m	1		Notes
7	0.554	0.52	0.232	1.535	0.581	0	m	1		Microplastic Concentration is presented as the w/w concentration of plastic mixed into the base diet
8	0.559	0.486	0.201	1.418	0.637	0	f	1		Crickets that did not reach an age where they can be differentiated as male or female were not assigned a sex
9	0.568	0.492	0.219	1.249	0.562	0	m	1		Blank entries show crickets which died or were lost during the experiment
10	0.595	0.492	0.239	1.574	0.768	0	f	1		Highlighted Cricket ID denotes crickets that were accidently lost or killed during handling
11	0.595	0.538	0.233	1.349	0.617	0	m	1
12	0.558	0.5	0.226	1.073	0.491	0		1
13	0.556	0.488	0.25	1.142	0.607	0	f	1
14	0.596	0.532	0.229	1.509	0.686	0	m	1
15	0.579	0.511	0.229	1.67	0.778	0	f	1
16	0.562	0.482	0.233	1.186	0.595	0	m	1
17	0.6	0.554	0.253	1.454	0.761	0	f	1
18	0.575	0.525	0.232	1.66	0.735	0	f	1
19	0.59	0.514	0.25	1.608	0.762	0	m	1
20	0.576	0.55	0.224	1.331	0.509	0	m	1
21	0.576	0.55	0.224	1.331	0.66	0	m	1
22	0.578	0.512	0.212	1.453	0.62	0	m	1
23	0.599	0.496	0.217	1.304	0.415	0	f	1
24	0.543	0.537	0.225	1.284	0.523	0	f	1
25	0.589	0.514	0.229	1.057	0.58	0.25	f	1
26	0.587	0.488	0.248	1.41	0.688	0.25	m	1
27	0.574	0.557	0.204	1.325	0.503	0.25	f	1
28	0.582	0.509	0.189	1.192	0.57	0.25	m	1
29	0.599	0.535	0.224	1.11	0.785	0.25	f	1
30	0.599	0.503	0.25	0.987	0.571	0.25	m	1
31	0.566	0.491	0.208	1.25	0.714	0.25	m	1
32	0.558	0.506	0.212	1.589	0.736	0.25	m	1
33	0.578	0.53	0.261	1.076	0.695	0.25	m	1
34	0.56	0.508	0.243	1.106	0.578	0.25	m	1
35	0.56	0.508	0.243	1.418	0.75	0.25	m	1
36	0.611	0.588	0.255	1.364	0.53	0.25	m	1
37	0.577	0.52	0.243	1.358	0.639	0.25	m	1
38	0.569	0.564	0.215	1.219	0.682	0.25	m	1
39	0.579	0.499	0.227	1.08	0.658	0.25	m	1
40	0.564	0.504	0.221	1.204	0.6	0.25	m	1
41	0.58	0.521	0.233	1.232	0.692	0.25	f	1
42	0.57	0.534	0.272	1.429	0.6	0.25	f	1
43	0.579	0.497	0.255	1.31	0.715	0.25	f	1
44	0.598	0.525	0.24	1.464	0.579	0.25	m	1
45	0.592	0.558	0.175	1.305	0.727	0.25	f	1
46	0.565	0.502	0.207	1.146	0.594	0.25	m	1
47	0.591	0.512	0.233	1.297	0.576	0.25	f	1
48	0.583	0.517	0.213	1.606	0.632	0.25	m	1
49	0.548	0.515	0.208	1.362	0.57	0.5		1
50	0.596	0.568	0.241	1.307	0.563	0.5		1
51	0.606	0.533	0.237	1.224	0.571	0.5		1
52	0.596	0.562	0.233	1.53	0.58	0.5	f	1
53	0.608	0.529	0.246	1.335	0.592	0.5	m	1
54	0.632	0.602	0.246	1.504	0.671	0.5	f	1
55	0.566	0.558	0.22	1.394	0.539	0.5		1
56	0.581	0.559	0.232	1.182	0.717	0.5	m	1
57	0.605	0.552	0.274	1.739	0.751	0.5	f	1
58	0.576	0.508	0.242	1.286	0.5	0.5		1
59	0.591	0.561	0.255	1.386	0.567	0.5	m	1
60	0.574	0.562	0.262	1.608	0.7	0.5	m	1
61	0.569	0.484	0.237	1.105	0.573	0.5	f	1
62	0.584	0.558	0.229	1.308	0.524	0.5	m	1
63	0.547	0.49	0.2	1.505	0.607	0.5	m	1
64	0.575	0.576	0.255	1.483	0.559	0.5	m	1
65	0.612	0.571	0.23	1.348	0.601	0.5	f	1
66	0.526	0.449	0.193	1.095	0.479	0.5	m	1
67	0.572	0.461	0.235	1.036	0.64	0.5	m	1
68	0.593	0.524	0.232	1.175	0.551	0.5	m	1
69	0.582	0.498	0.211	1.108	0.531	0.5		1
70	0.588	0.525	0.233	1.201	0.501	0.5	f	1
71	0.6	0.603	0.242	1.33	0.726	0.5	f	1
72	0.563	0.553	0.234	1.01	0.688	0.5	f	1
73	0.577	0.524	0.253	1.091	0.632	1		1
74	0.59	0.52	0.225	1.349	0.61	1		1
75	0.573	0.512	0.238	1.452	0.649	1	m	1
76	0.565	0.488	0.248	1.354	0.541	1	f	1
77	0.579	0.516	0.221	1.18	0.77	1	f	1
78	0.61	0.584	0.28	1.324	0.606	1	m	1
79	0.596	0.568	0.246	1.413	0.604	1	f	1
80	0.584	0.524	0.24	1.368	0.676	1	f	1
81	0.587	0.508	0.229	1.288	0.625	1	m	1
82	0.575	0.537	0.258	1.067	0.675	1	f	1
83	0.579	0.586	0.24	1.404	0.755	1	m	1
84	0.587	0.521	0.23	1.043	0.756	1	m	1
85	0.582	0.519	0.235	1.194	0.782	1	m	1
87	0.573	0.568	0.216	1.161	0.748	1		1
88	0.584	0.561	0.224	1.471	0.772	1	f	1
89	0.585	0.551	0.255	1.492	0.643	1	f	1
90	0.581	0.563	0.232	1.464	0.657	1		1
91	0.579	0.569	0.25	1.422	0.707	1	m	1
92	0.601	0.53	0.253	1.232	0.729	1	m	1
93	0.591	0.512	0.235	1.321	0.625	1	f	1
94	0.573	0.576	0.242	1.413	0.741	1	m	1
95	0.603	0.562	0.27	1.43	0.729	1	f	1
96	0.585	0.537	0.198	1.451	0.732	1	m	1
1	0.72	0.7	0.361	2.561	2.757	0	f	2
2	0.713	0.716	0.411	2.282	2.226	0	f	2
3	0.707	0.675	0.319	2.431	2.498	0	f	2
4	0.707	0.676	0.348	2.47	2.662	0	f	2
5	0.961	0.926	0.495	3.062	5.871	0	m	2
6	0.989	0.922	0.511	2.628	4.611	0	m	2
7	0.903	0.86	0.463	2.691	4.384	0	m	2
8	0.692	0.673	0.331	2.53	2.654	0	f	2
9	0.903	0.862	0.462	2.497	3.897	0	m	2
10	0.94	0.869	0.463	2.753	4.78	0	f	2
11	0.934	0.919	0.464	2.348	2.645	0	m	2
12						0		2
13	0.655	0.609	0.31	2.269	1.6	0	f	2
14	0.949	0.863	0.496	2.157	3.255	0	m	2
15	0.732	0.709	0.32	2.69	3.114	0	f	2
16	0.872	0.831	0.438	2.326	2.93	0	m	2
17	0.967	0.967	0.512	2.163	3.996	0	f	2
18	0.698	0.664	0.332	2.449	2.519	0	f	2
19	0.924	0.948	0.519	2.134	3.006	0	m	2
20	0.695	0.674	0.324	2.397	2.496	0	m	2
21	0.932	0.908	0.471	2.606	2.565	0	m	2
22	0.925	0.86	0.482	2.551	4.051	0	m	2
23	0.692	0.663	0.291	2.338	2.094	0	f	2
24	0.693	0.667	0.326	2.291	2.433	0	f	2
25	0.737	0.765	0.352	2.423	2.575	0.25	f	2
26	0.745	0.739	0.349	2.575	2.751	0.25	m	2
27	0.752	0.739	0.334	2.37	2.728	0.25	f	2
28	0.746	0.697	0.364	2.503	3.244	0.25	m	2
29	0.755	0.714	0.333	2.371	2.494	0.25	f	2
30	0.689	0.68	0.31	2.32	2.296	0.25	m	2
31	0.89	0.885	0.476	1.777	2.297	0.25	m	2
32	0.717	0.69	0.304	2.108	2.111	0.25	m	2
33	0.71	0.727	0.338	2.555	2.419	0.25	m	2
34	0.705	0.711	0.333	2.431	2.425	0.25	m	2
35	0.759	0.757	0.377	2.937	3.722	0.25	m	2
36	0.704	0.655	0.345	2.326	2.252	0.25	m	2
37	0.69	0.685	0.324	2.358	2.361	0.25	m	2
38	0.739	0.731	0.344	2.687	3.018	0.25	m	2
39	0.734	0.764	0.346	2.448	2.421	0.25	m	2
40	0.717	0.697	0.337	2.516	2.442	0.25	m	2
41	0.722	0.704	0.314	2.34	2.551	0.25	f	2
42	0.72	0.716	0.337	2.459	2.171	0.25	f	2
43	0.759	0.68	0.361	2.542	2.992	0.25	f	2
44	0.971	0.955	0.491	2.445	3.14	0.25	m	2
45	0.73	0.681	0.323	2.259	2.899	0.25	f	2
46	0.735	0.727	0.342	2.538	2.902	0.25	m	2
47	0.778	0.762	0.361	2.401	3.069	0.25	f	2
48	0.715	0.675	0.314	2.645	2.661	0.25	m	2
49						0.5		2
50						0.5		2
51						0.5		2
52	0.927	0.934	0.452	2.176	2.514	0.5	f	2
53	0.776	0.787	0.328	2.561	2.936	0.5	m	2
54	0.711	0.71	0.333	2.355	3.311	0.5	f	2
55	0.898	0.902	0.46	2.092	2.532	0.5		2
56	0.867	0.84	0.45	1.925	2.44	0.5	m	2
57	0.919	0.889	0.479	2.818	4.115	0.5	f	2
58						0.5		2
59	0.763	0.746	0.378	2.332	3.05	0.5	m	2
60	0.682	0.636	0.336	2.567	2.173	0.5	m	2
61	0.865	0.839	0.439	2.006	2.238	0.5	f	2
62	0.74	0.704	0.333	2.579	2.537	0.5	m	2
63	0.907	0.882	0.471	2.145	3.016	0.5	m	2
64	0.729	0.718	0.336	2.459	2.838	0.5	m	2
65	0.771	0.772	0.347	2.583	2.818	0.5	f	2
66	0.687	0.659	0.306	2.306	2.15	0.5	m	2
67	0.893	0.853	0.447	1.976	2.417	0.5	m	2
68	0.738	0.697	0.302	2.395	2.444	0.5	m	2
69						0.5		2
70	0.717	0.699	0.364	2.195	2.281	0.5	f	2
71	0.734	0.697	0.335	2.527	2.692	0.5	f	2
72	0.903	0.837	0.425	1.973	2.86	0.5	f	2
73	0.72	0.725	0.311	2.371	2.542	1		2
74	0.872	0.883	0.451	2.502	3.227	1		2
75	0.869	0.862	0.448	1.906	2.273	1	m	2
76	0.899	0.952	0.444	2.293	2.44	1	f	2
77	0.763	0.744	0.371	2.327	3.008	1	f	2
78	0.913	0.873	0.442	2.079	3.001	1	m	2
79	0.745	0.767	0.357	2.676	2.722	1	f	2
80	0.741	0.728	0.324	2.243	2.174	1	f	2
81	0.722	0.734	0.34	2.238	2.446	1	m	2
82	0.904	0.884	0.47	2.463	4.449	1	f	2
83	0.912	0.913	0.453	2.353	3.09	1	m	2
84	0.75	0.781	0.375	2.671	3.013	1	m	2
85	0.936	0.897	0.489	2.613	4.498	1	m	2
87	0.721	0.71	0.337	2.45	2.685	1		2
88	0.929	0.884	0.467	2.738	4.157	1	f	2
89	0.741	0.776	0.325	2.326	2.361	1	f	2
90	0.953	0.995	0.489	2.481	2.791	1		2
91	0.975	0.999	0.477	3.017	4.506	1	m	2
92	0.734	0.691	0.342	2.389	2.742	1	m	2
93	0.721	0.713	0.313	2.384	2.215	1	f	2
94	0.718	0.684	0.369	2.376	2.191	1	m	2
95	0.963	1.073	0.496	2.269	3.687	1	f	2
96	0.938	0.938	0.478	2.855	4.099	1	m	2
1	1.121	1.178	0.668	4.132	12.82	0	f	3
2	1.424	1.537	0.855	4.242	16.757	0	f	3
3	1.106	1.117	0.618	4.545	13.36	0	f	3
4	1.129	1.124	0.648	4.08	13.985	0	f	3
5	1.584	1.704	1.013	4.95	30.138	0	m	3
6	1.638	1.727	1.023	5.072	27.53	0	m	3
7	1.459	1.573	0.851	5.205	25.316	0	m	3
8	1.116	1.168	0.637	4.457	12.088	0	f	3
9	1.423	1.587	0.86	4.129	16.582	0	m	3
10	1.491	1.552	0.849	4.632	20.582	0	f	3
11	1.438	1.578	0.795	3.592	16.032	0	m	3
12						0		3
13	0.983	0.965	0.524	3.247	5.514	0	f	3
14	1.423	1.452	0.868	4.128	15.215	0	m	3
15	1.144	1.196	0.652	4.505	14.651	0	f	3
16	1.376	1.441	0.832	4.056	15.058	0	m	3
17	1.217	1.403	0.719	4.839	16.365	0	f	3
18	1.115	1.135	0.606	4.031	11.483	0	f	3
19	1.176	1.309	0.666	4.816	16.824	0	m	3
20	1.093	1.129	0.618	3.886	9.864	0	m	3
21	1.17	1.299	0.664	4.569	13.107	0	m	3
22	1.547	1.655	0.984	5.349	24.016	0	m	3
23	1.084	1.105	0.603	3.72	8.427	0	f	3
24	1.083	1.049	0.615	2.939	7.735	0	f	3
25	1.475	1.533	0.879	3.362	12.882	0.25	f	3
26					18.721	0.25	m	3
27	1.183	1.399	0.707	4.467	14.491	0.25	f	3
28	1.234	1.273	0.728	4.923	16.451	0.25	m	3
29	1.19	1.239	0.661	4.188	12.929	0.25	f	3
30	1.107	1.27	0.624	4.14	11.45	0.25	m	3
31	1.374	1.52	0.82	3.093	9.902	0.25	m	3
32	1.094	1.16	0.604	4.093	10.009	0.25	m	3
33	1.16	1.244	0.685	4.398	14.026	0.25	m	3
34	1.45	1.517	0.894	3.981	15.107	0.25	m	3
35	1.269	1.351	0.77	4.823	18.035	0.25	m	3
36	1.109	1.177	0.667	4.339	11.297	0.25	m	3
37	1.126	1.168	0.614	3.991	11.203	0.25	m	3
38	1.193	1.233	0.689	4.095	13.895	0.25	m	3
39	1.473	1.567	0.929	4.33	17.588	0.25	m	3
40	1.112	1.148	0.612	4.317	11.346	0.25	m	3
41	1.39	1.512	0.791	3.318	11.407	0.25	f	3
42	1.451	1.492	0.884	3.331	11.978	0.25	f	3
43	1.169	1.281	0.659	4.358	13.116	0.25	f	3
44	1.573	1.712	1.017	5.087	23.506	0.25	m	3
45	1.424	1.589	0.887	4.201	15.536	0.25	f	3
46	1.235	1.286	0.725	4.586	15.682	0.25	m	3
47	1.258	1.335	0.748	4.66	17.728	0.25	f	3
48	1.201	1.29	0.666	4.523	15.539	0.25	m	3
49						0.5		3
50						0.5		3
51						0.5		3
52	1.488	1.623	0.887	4.84	19.811	0.5	f	3
53	1.608	1.698	0.986	4.086	18.821	0.5	m	3
54	1.587	1.779	0.971	4.03	17.437	0.5	f	3
55	1.143	1.315	0.66	4.224	10.547	0.5		3
56	1.467	1.512	0.902	4.567	17.976	0.5	m	3
57	1.423	1.504	0.904	4.671	17.673	0.5	f	3
58						0.5		3
59	1.612	1.801	1.012	3.828	18.718	0.5	m	3
60	1.064	1.069	0.589	4.118	9.613	0.5	m	3
61	1.426	1.6	0.921	5.02	20.979	0.5	f	3
62	1.189	1.221	0.664	4.314	13.725	0.5	m	3
63	1.482	1.609	0.953	4.954	20.759	0.5	m	3
64	1.185	1.273	0.648	4.634	13.485	0.5	m	3
65	1.558	1.633	0.901	3.699	14.841	0.5	f	3
66	1.14	1.321	0.609	4.465	13.289	0.5	m	3
67	1.406	1.518	0.948	3.617	15.353	0.5	m	3
68	1.165	1.205	0.658	4.464	13.202	0.5	m	3
69						0.5		3
70	1.165	1.206	0.651	4.453	11.726	0.5	f	3
71	1.135	1.23	0.631	4.26	11.496	0.5	f	3
72	1.142	1.196	0.658	4.401	20.341	0.5	f	3
73	1.516	1.548	0.921	4.626	18.172	1		3
74	1.477	1.573	0.956	4.125		1		3
75	1.425	1.494	0.87	4.234	16.41	1	m	3
76	1.106	1.282	0.629	4.136	10.61	1	f	3
77	1.539	1.616	0.936	4.293	16.819	1	f	3
78	1.471	1.551	0.894	4.364	16.831	1	m	3
79	1.181	1.25	0.717	4.467	13.06	1	f	3
80	1.128	1.128	0.617	4.124	9.824	1	f	3
81	1.449	1.542	0.938	4.979	18.516	1	m	3
82	1.477	1.604	0.909	4.953	22.44	1	f	3
83	1.489	1.577	0.934	4.706	17.822	1	m	3
84	1.198	1.314	0.683	4.611	15.007	1	m	3
85	1.451	1.626	0.89	5.402	23.321	1	m	3
87	1.172	1.325	0.65	4.432	12.603	1		3
88	1.432	1.512	0.866	4.845	18.342	1	f	3
89	1.482	1.619	0.935	3.511	13.292	1	f	3
90	1.532	1.598	0.938	4.267	17.846	1		3
91	1.299	1.357	0.715	4.507	16.125	1	m	3
92	1.072	1.069	0.58	3.9	10.173	1	m	3
93	1.111	1.246	0.6	4.086	10.885	1	f	3
94	1.073	1.116	0.61	3.924	9.865	1	m	3
95	1.604	1.745	1.008	4.473	25.612	1	f	3
96	1.519	1.672	0.973	5.043	22.059	1	m	3
1	1.719	1.912	1.155	6.712	52.867	0	f	4
2	1.767	2.022	1.179	7.084	62.05	0	f	4
3	1.689	1.899	1.15	5.344	42.34	0	f	4
4	1.731	1.915	1.147	7.01	57.506	0	f	4
5	1.94	2.219	1.28	8.726	97.977	0	m	4
6	2.064	2.258	1.413	8.568	89.931	0	m	4
7	1.857	2.102	1.271	7.536	79.713	0	m	4
8	1.682	1.902	1.117	7.098	52.175	0	f	4
9	1.791	1.957	1.201	6.029	48.699	0	m	4
10	1.733	2.012	1.098	7.136	56.372	0	f	4
11	1.751	1.978	1.198	7.094	64.701	0	m	4
12						0		4
13	1.506	1.571	0.96	3.682	14.538	0	f	4
14	1.713	1.914	1.149	5.898	40.824	0	m	4
15	1.781	1.944	1.19	6.761	59.22	0	f	4
16	1.682	1.868	1.08	6.785	54.615	0	m	4
17	1.962	2.291	1.417	7.961	98.11	0	f	4
18	1.685	1.831	1.05	5.993	47.081	0	f	4
19	1.888	2.26	1.356	6.981	64.492	0	m	4
20	1.601	1.808	1.041	6.328	40.509	0	m	4
21	1.768	1.954	1.218	7.053	64.129	0	m	4
22	1.811	2.184	1.203	6.855	64.461	0	m	4
23	1.613	1.804	1.033	6.134	38.362	0	f	4
24	1.586	1.695	1.041	5.19	31.929	0	f	4
25	1.7	1.894	1.149	6.829	53.665	0.25	f	4
26	1.749	1.993	1.149	7.006	56.996	0.25	m	4
27	1.814	2.039	1.226	6.683	60.842	0.25	f	4
28	1.881	2.082	1.325	6.982	61.936	0.25	m	4
29	1.815	1.928	1.203	6.738	64.675	0.25	f	4
30	1.691	1.908	1.132	7.033	55.731	0.25	m	4
31	1.63	1.812	1.079	5.497	44.032	0.25	m	4
32	1.649	1.82	1.12	6.39	48.167	0.25	m	4
33	1.797	2.06	1.262	6.612	57.734	0.25	m	4
34	1.751	1.926	1.209	6.519	53.542	0.25	m	4
35	1.901	2.119	1.344	6.159	55.592	0.25	m	4
36	1.628	1.792	1.126	5.335	34.811	0.25	m	4
37	1.626	1.83	1.077	5.802	42.241	0.25	m	4
38	1.856	2.064	1.262	6.035	55.16	0.25	m	4
39	1.752	1.958	1.177	6.753	56.809	0.25	m	4
40	1.695	1.82	1.113	6.483	52.2	0.25	m	4
41	1.693	1.898	1.087	6.313	52.267	0.25	f	4
42	1.725	1.911	1.198	6.26	46.334	0.25	f	4
43	1.82	1.933	1.121	7.578	65.846	0.25	f	4
44	1.981	2.303	1.436	7.361	91.644	0.25	m	4
45	1.717	1.891	1.149	5.59	37.432	0.25	f	4
46	1.897	2.109	1.35	5.801	53.317	0.25	m	4
47	1.902	2.094	1.283	5.631	52.097	0.25	f	4
48	1.88	2.15	1.294	6.891	64.792	0.25	m	4
49						0.5		4
50						0.5		4
51						0.5		4
52	1.831	2.122	1.197	7.355	64.997	0.5	f	4
53	1.931	2.095	1.377	6.487	58.678	0.5	m	4
54	1.975	2.234	1.354	7.831	90.759	0.5	f	4
55	1.689	1.789	1.105	6.419	52.994	0.5		4
56	1.674	1.95	1.101	6.921	50.921	0.5	m	4
57	1.718	1.91	1.137	6.395	57.342	0.5	f	4
58						0.5		4
59	1.928	2.17	1.346	7.728	86.476	0.5	m	4
60	1.595	1.697	1.055	5.943	37.134	0.5	m	4
61	2.121	2.438	1.572	6.545	72.511	0.5	f	4
62	1.897	2.089	1.295	6.838	63.02	0.5	m	4
63	1.763	1.989	1.211	7.036	60.035	0.5	m	4
64	1.814	2.063	1.206	6.575	54.114	0.5	m	4
65	1.835	1.996	1.187	6.868	60.061	0.5	f	4
66	1.747	1.926	1.167	6.808	55.67	0.5	m	4
67	1.524	1.627	0.985	4.611	25.543	0.5	m	4
68	1.764	1.995	1.175	6.186	47.147	0.5	m	4
69						0.5		4
70	1.68	1.881	1.096	6.495	52.202	0.5	f	4
71	1.684	1.854	1.169	5.538	35.017	0.5	f	4
72	1.786	1.957	1.178	6.804	61.937	0.5	f	4
73	1.745	1.891	1.186	5.198	36.134	1		4
74						1		4
75	1.683	1.882	1.131	7.08	53.456	1	m	4
76	1.695	1.929	1.073	6.422	53.323	1	f	4
77	1.785	1.915	1.211	5.954	52.444	1	f	4
78	1.724	1.952	1.157	6.24	44.418	1	m	4
79	1.712	1.89	1.196	4.772	37.4	1	f	4
80	1.627	1.771	1.038	6.181	36.39	1	f	4
81	1.765	1.946	1.181	7.032	64.106	1	m	4
82	2.234	2.512	1.623	5.677	61.153	1	f	4
83	1.759	1.958	1.176	6.373	50.291	1	m	4
84	1.917	2.145	1.357	6.522	62.118	1	m	4
85	1.739	2.074	1.131	6.945	57.424	1	m	4
87	1.747	1.93	1.131	6.657	54.888	1		4
88	1.681	1.84	1.122	6.602	44.604	1	f	4
89						1	f	4
90	1.819	2.047	1.222	7.362	67.026	1		4
91	1.862	2.026	1.256	6.679	61.184	1	m	4
92	1.626	1.696	1.011	5.679	37.986	1	m	4
93	1.677	1.76	1.116	6.359	42.13	1	f	4
94	1.652	1.831	1.102	6.4	49.249	1	m	4
95	1.914	2.222	1.331	6.055	59.451	1	f	4
96	1.889	2.133	1.307	6.866	59.723	1	m	4
1	2.591	3.052	2.008	8.56	148.901	0	f	5
2	2.663	3.232	2.021	9.668	196.515	0	f	5
3	2.094	2.326	1.498	8.153	103.093	0	f	5
4	2.652	2.992	1.954	8.52	156.93	0	f	5
5	2.383	2.738	1.809	9.478	158.444	0	m	5
6	2.458	2.836	1.746	9.908	157.503	0	m	5
7	2.294	2.712	1.656	10.026	151.904	0	m	5
8	2.083	2.432	1.442	8.539	108.705	0	f	5
9	2.139	2.466	1.511	8.096	99.906	0	m	5
10	2.541	3.012	1.75	9.456	164.088	0	f	5
11	2.549	3.057	1.927	9.672	179.858	0	m	5
12						0		5
13	1.847	2.116	1.274	7.38	60.829	0	f	5
14	1.992	2.242	1.375	7.335	66.825	0	m	5
15	2.241	2.475	1.577	9.134	133.275	0	f	5
16	2.53	2.982	1.787	8.495	131.598	0	m	5
17	2.439	3.008	1.826	10.308	174.93	0	f	5
18	2.479	2.896	1.783	7.894	121.222	0	f	5
19	2.304	2.73	1.75	8.687	131.866	0	m	5
20	2.004	2.239	1.405	7.867	82.497	0	m	5
21	2.692	3.008	2.028	8.654	154.534	0	m	5
22	2.611	3.028	1.916	9.397	164.821	0	m	5
23	2.02	2.377	1.384	7.798	82.468	0	f	5
24	1.94	2.117	1.357	7.481	68.134	0	f	5
25	2.574	3.073	1.852	8.815	148.009	0.25	f	5
26	2.514	2.889	1.824	7.833	118.381	0.25	m	5
27	2.762	3.175	2.077	9.822	175.784	0.25	f	5
28	2.299	2.668	1.751	8.912	138.724	0.25	m	5
29	2.284	2.625	1.589	9.09	139.323	0.25	f	5
30	2.121	2.46	1.547	8.925	116.847	0.25	m	5
31	2.008	2.321	1.371	8.093	86.422	0.25	m	5
32	2.022	2.465	1.377	8.117	95.515	0.25	m	5
33	2.235	2.701	1.69	9.332	141.617	0.25	m	5
34	2.685	3.074	2.008	8.392	145.656	0.25	m	5
35	2.337	2.626	1.752	8.422	119.357	0.25	m	5
36	2.1	2.338	1.457	8.029	86.683	0.25	m	5
37	2.054	2.333	1.42	8.016	88.751	0.25	m	5
38	2.285	2.564	1.701	8.507	126.306	0.25	m	5
39	2.555	2.871	1.95	8.2	126.946	0.25	m	5
40	2.082	2.465	1.466	8.477	107.406	0.25	m	5
41	2.669	3.052	1.915	8.322	152.516	0.25	f	5
42	2.586	2.909	1.947	7.773	123.189	0.25	f	5
43	2.6	3.248	1.931	9.893	188.548	0.25	f	5
44	2.435	2.919	1.916	10.251	185.416	0.25	m	5
45	2.077	2.269	1.431	8.243	87.026	0.25	f	5
46	2.323	2.694	1.706	7.979	125.22	0.25	m	5
47	2.351	2.665	1.715	8.837	135.587	0.25	f	5
48	2.39	2.751	1.734	9.448	140.243	0.25	m	5
49						0.5		5
50						0.5		5
51						0.5		5
52	2.788	3.219	2.064	9.72	198.613	0.5	f	5
53	2.261	2.562	1.597	8.974	119.731	0.5	m	5
54	2.529	2.91	1.873	9.839	182.77	0.5	f	5
55	2.06	2.426	1.501	7.812	96.303	0.5		5
56	2.5	2.802	1.865	7.91	122.471	0.5	m	5
57	2.55	3.017	1.878	8.301	132.58	0.5	f	5
58						0.5		5
59	2.386	2.743	1.728	9.882	171.059	0.5	m	5
60	1.969	2.175	1.383	7.884	84.252	0.5	m	5
61	2.625	3.17	2.047	10.349	206.6	0.5	f	5
62	2.347	2.648	1.704	8.896	132.052	0.5	m	5
63	2.543	2.958	1.892	8.222	135.506	0.5	m	5
64	2.224	2.592	1.466	8.654	117.754	0.5	m	5
65	2.671	3.062	1.959	8.606	145.015	0.5	f	5
66	2.527	2.987	1.789	8.774	138.193	0.5	m	5
67	1.861	2.036	1.331	6.49	61.337	0.5	m	5
68	2.181	2.569	1.551	8.182	108.499	0.5	m	5
69						0.5		5
70	2.472	2.846	1.875	7.064	102.786	0.5	f	5
71	2.021	2.182	1.441	7.28	76.802	0.5	f	5
72	2.647	2.975	1.988	9.822	200.77	0.5	f	5
73						1		5
74						1		5
75	2.41	2.785	1.892	8.55	131.425	1	m	5
76	2.492	2.89	1.88	8.22	137.069	1	f	5
77	2.539	2.893	1.856	7.402	107.687	1	f	5
78	2.314	2.521	1.616	7.382	88.29	1	m	5
79	2.067	2.298	1.477	6.664	66.74	1	f	5
80	2.029	2.255	1.373	7.604	73.99	1	f	5
81	2.63	3.068	1.992	9.077	170.917	1	m	5
82	2.647	3.074	2.023	7.755	136.713	1	f	5
83	2.442	2.639	1.746	7.552	101.436	1	m	5
84	2.291	2.604	1.746	9.023	115.482	1	m	5
85	2.504	2.89	1.831	8.591	139.838	1	m	5
87	2.627	3.052	1.929	7.827	135.871	1	f	5
88	2.482	2.801	1.859	7.804	116.5	1	f	5
89						1		5
90	2.317	2.683	1.693	8.228	116.845	1	m	5
91	2.239	2.51	1.643	7.794	103.822	1	m	5
92	2.036	2.236	1.34	7.779	88.074	1	f	5
93	1.994	2.262	1.431	7.351	68.481	1	m	5
94	2.529	2.876	1.826	8.323	123.245	1	f	5
95						1		5
96	2.235	2.582	1.581	8.763	109.314	1	m	5
1	2.984	3.658	2.391	10.32	265.632	0	f	6
2	3.02	3.79	2.304	10.648	312.224	0	f	6
3	2.402	2.872	1.883	9.885	190.223	0	f	6
4	3.075	3.566	2.205	10.87	299.172	0	f	6
5	2.682	3.128	1.847	9.555	201.346	0	m	6
6	2.719	3.128	1.812	10.463	194.115	0	m	6
7	2.524	2.989	1.674	11.54	203.741	0	m	6
8	2.868	3.491	2.201	9.561	218.754	0	f	6
9	2.417	2.878	1.722	8.064	142.782	0	m	6
10	2.888	3.502	2.051	10.214	273.697	0	f	6
11	2.542	3.057	2.044	10.415	228.682	0	m	6
12						0		6
13	2.59	3.13	1.937	7.535	107.306	0	f	6
14	2.636	3.178	1.888	10.581	136.446	0	m	6
15	2.314	2.679	1.684	8.483	239.422	0	f	6
16	2.497	2.885	1.847	10.312	188.175	0	m	6
17	2.764	3.407	1.947	11.313	278.204	0	f	6
18	2.774	3.354	1.936	10.309	221.127	0	f	6
19	2.549	2.991	1.678	9.746	161.697	0	m	6
20	2.245	2.626	1.603	9.348	148.968	0	m	6
21	2.593	3.086	1.911	10.256	199.277	0	m	6
22	2.567	3.013	1.883	10.817	225.792	0	m	6
23	2.847	3.367	1.933	9.884	211.511	0	f	6
24	2.624	3.124	2.043	7.071	131.082	0	f	6
25	2.938	3.549	2.119	10.623	279.017	0.25	f	6
26	2.411	2.892	1.833	9.793	183.128	0.25	m	6
27	3.161	3.707	2.28	10.833	282.978	0.25	f	6
28	2.593	3.033	1.712	10.813	194.04	0.25	m	6
29	2.737	3.292	2.005	10.285	237.242	0.25	f	6
30	2.475	2.998	1.923	10.534	218.005	0.25	m	6
31	2.375	2.775	1.729	9.904	169.385	0.25	m	6
32	2.392	2.847	1.766	10.088	177.06	0.25	m	6
33	2.514	3.086	1.766	10.546	187.012	0.25	m	6
34	3.057	3.689	2.163	10.141	264.278	0.25	m	6
35	2.555	3.1	1.641	10.572	183.527	0.25	m	6
36	2.328	2.698	1.76	9.883	151.709	0.25	m	6
37	2.35	2.733	1.647	9.614	140.199	0.25	m	6
38	2.563	2.966	1.735	9.561	175.09	0.25	m	6
39	2.474	2.937	1.799	10.54	189.166	0.25	m	6
40	2.402	2.835	1.797	10.539	200.016	0.25	m	6
41	2.981	3.614	2.046	9.771	262.072	0.25	f	6
42	2.949	3.612	2.3	10.374	225.846	0.25	f	6
43	3.065	3.702	2.151	10.816	354.124	0.25	f	6
44	2.752	3.302	1.777	11.419	226.593	0.25	m	6
45	2.448	2.855	1.674	10.068	171.514	0.25	f	6
46	2.625	3.02	1.7	9.696	188.724	0.25	m	6
47	2.7	3.147	1.983	9.824	227.404	0.25	f	6
48	2.572	3.124	1.785	9.976	195.989	0.25	m	6
49						0.5		6
50						0.5		6
51						0.5		6
52	3.209	3.717	2.356	11.022	330.842	0.5	f	6
53	2.488	2.897	1.83	9.484	163.752	0.5	m	6
54	2.978	3.56	2.156	10.213	276.212	0.5	f	6
55					lost	0.5		6
56	2.453	2.824	1.79	9.792	165.943	0.5	m	6
57	2.955	3.544	2.145	9.181	229.661	0.5	f	6
58						0.5		6
59	2.608	3.094	1.819	9.766	184.784	0.5	m	6
60	2.311	2.652	1.664	9.24	144.703	0.5	m	6
61	3.016	3.786	2.239	13.1	380.516	0.5	f	6
62	2.617	3	1.625	10.191	187.125	0.5	m	6
63	2.778	3.334	1.897	10.024	193.539	0.5	m	6
64	2.541	3.003	1.754	9.207	167.016	0.5	m	6
65	2.993	3.558	2.18	7.096	180.925	0.5	f	6
66	2.499	2.948	1.806	10.262	200.342	0.5	m	6
67	2.167	2.431	1.656	7.497	114.328	0.5	m	6
68	2.532	2.942	1.684	9.982	169.471	0.5	m	6
69						0.5		6
70	2.407	2.82	1.875	9.76	186.853	0.5	f	6
71	2.382	2.714	1.862	9.804	176.044	0.5	f	6
72	3.02	3.584	2.218	11.354	330.698	0.5	f	6
73						1		6
74						1		6
75	2.666	3.169	1.983	9.529	196.458	1	m	6
76	2.95	3.546	2.148	10.362	264.779	1	f	6
77	2.735	3.11	1.781	7.995	148.259	1	f	6
78	2.567	2.874	1.642	9.046	140.072	1	m	6
79	2.4	2.712	1.738	8.534	141.077	1	f	6
80	2.334	2.68	1.5	8.488	134.003	1	f	6
81	2.861	3.436	2.024	11.067	248.209	1	m	6
82	2.868	3.256	1.958	7.756	148.803	1	f	6
83	2.371	2.731	1.616	9.023	138.446	1	m	6
84	2.563	2.971	1.661	9.845	163.148	1	m	6
85	2.729	3.294	1.765	9.945	202.331	1	m	6
87	3.032	3.557	2.147	9.592	267.321	1	f	6
88	2.395	2.753	1.671	7.736	120.933	1	f	6
89						1		6
90	2.592	3.038	1.594	9.997	178.646	1	m	6
91	2.468	2.918	1.61	9.188	153.983	1	m	6
92	2.358	2.602	1.555	9.455	160.127	1	f	6
93	2.155	2.428	1.392	8.365	121.785	1	m	6
94	2.97	3.367	2.064	11.221	270.03	1	f	6
95						1		6
96	2.468	2.809	1.543	9.331	138.776	1	m	6
1	3.031	3.579	2.306	9.603	312.631	0	f	7
2	3.086	3.74	2.217	11.022	336.745	0	f	7
3	2.952	3.461	2.128	10.345	290.97	0	f	7
4	3.066	3.531	2.066	12.143	333.574	0	f	7
5	2.662	3.196	1.759	11.203	197.787	0	m	7
6	2.718	3.197	1.846	10.828	209.38	0	m	7
7	2.552	3.018	1.685	12.137	219.64	0	m	7
8	2.894	3.456	2.058	11.069	299.529	0	f	7
9	2.473	2.882	1.59	9.642	147.424	0	m	7
10	2.877	3.424	1.948	11.15	313.414	0	f	7
11	2.885	3.428	1.997	11.715	263.867	0	m	7
12						0		7
13	3.017	3.731	2.261	9.644	196.15	0	f	7
14	2.648	3.118	1.754	10.406	174.97	0	m	7
15	3.134	3.637	2.299	12.126	330.434	0	f	7
16	2.753	3.311	1.799	10.83	202.211	0	m	7
17	2.81	3.454	2.04	11.567	275.655	0	f	7
18	2.819	3.419	1.984	11.479	268.893	0	f	7
19	2.568	3.102	1.724	9.661	185.889	0	m	7
20	2.899	3.506	2.034	10.653	177.915	0	m	7
21	2.588	3.157	1.788	9.661	226.034	0	m	7
22	2.836	3.396	1.926	11.743	251.018	0	m	7
23	2.815	3.315	1.911	10.586	250.895	0	f	7
24	2.581	3.219	1.935	10.371	198.855	0	f	7
25	2.895	3.558	2.208	11.073	315.635	0.25	f	7
26	2.688	3.272	1.747	10.315	207.132	0.25	m	7
27	3.186	3.663	2.419	12.228	354.416	0.25	f	7
28	2.569	3.132	1.699	10.52	199.014	0.25	m	7
29	3.156	3.799	2.332	11.446	335.084	0.25	f	7
30	2.808	3.418	1.964	10.906	224.77	0.25	m	7
31	2.639	3.129	1.932	9.679	192.562	0.25	m	7
32	2.639	3.162	1.822	9.932	204.542	0.25	m	7
33	2.504	3.092	1.649	9.901	189.371	0.25	m	7
34	2.985	3.76	2.322	11.555	326.568	0.25	m	7
35	2.62	3.097	1.882	10.285	192.282	0.25	m	7
36	2.663	3.001	1.79	10.112	179.382	0.25	m	7
37	2.608	2.957	1.66	10.349	155.55	0.25	m	7
38	2.539	3.025	1.794	10.059	186.973	0.25	m	7
39	2.752	3.318	1.942	11.08	218.835	0.25	m	7
40	2.708	3.323	1.793	11.318	218.289	0.25	m	7
41	2.865	3.647	2.068	11.359	309.732	0.25	f	7
42	2.975	3.572	2.26	11.785	270.011	0.25	f	7
43	2.993	3.744	2.234	10.613	343.222	0.25	f	7
44	2.751	3.353	1.954	10.544	217.253	0.25	m	7
45	2.944	3.418	2.058	11.667	257.03	0.25	f	7
46	2.63	3.12	1.689	10.512	218.239	0.25	m	7
47	2.748	3.179	1.985	9.53	252.473	0.25	f	7
48	2.593	3.205	1.804	10.279	191.637	0.25	m	7
49						0.5		7
50						0.5		7
51						0.5		7
52	3.256	3.795	2.278	11.289	318.102	0.5	f	7
53	2.597	2.951	1.868	10.048	171.49	0.5	m	7
54	2.963	3.584	2.244	11.469	278.161	0.5	f	7
55						0.5		7
56	2.568	3.072	1.635	8.711	147.206	0.5	m	7
57	3.043	3.578	2.244	10.97	282.348	0.5	f	7
58						0.5		7
59	2.692	3.225	1.762	11.376	203.532	0.5	m	7
60	2.543	2.979	1.724	9.893	156.1	0.5	m	7
61	3.046	3.826	2.323	12.509	363.08	0.5	f	7
62	2.747	3.028	1.855	10.543	194.226	0.5	m	7
63	2.832	3.417	1.931	11.149	222.046	0.5	m	7
64	2.586	3.015	1.686	10.047	182.158	0.5	m	7
65	3.058	3.528	2.309	9.273	242.571	0.5	f	7
66	2.89	3.454	1.95	9.915	213.359	0.5	m	7
67	2.474	2.919	1.767	9.27	136.532	0.5	m	7
68	2.578	3.07	1.74	10.447	176.858	0.5	m	7
69						0.5		7
70	2.791	3.348	1.857	10.457	208.284	0.5	f	7
71	2.851	3.471	2.176	11.326	279.16	0.5	f	7
72	3.067	3.669	2.228	11.179	314.52	0.5	f	7
73						1		7
74						1		7
75	2.756	3.275	1.985	10.499	223.742	1	m	7
76	2.996	3.631	2.17	11.649	326.28	1	f	7
77	2.825	3.239	1.996	8.088	147.188	1	f	7
78	2.659	2.961	1.675	9.84	169.476	1	m	7
79	2.842	3.274	1.914	10.392	225.257	1	f	7
80	2.789	3.16	2.06	10.578	199.585	1	f	7
81	2.85	3.644	2.077	11.409	270.446	1	m	7
82	2.914	3.409	2.289	7.804	157.993	1	f	7
83	2.652	3.022	1.77	10.289	171.732	1	m	7
84	2.651	3.058	1.789	9.585	168.362	1	m	7
85	2.786	3.376	1.866	11.13	223.918	1	m	7
87	3.015	3.63	2.252	11.606	300.748	1	f	7
88	2.685	3.095	1.934	8.687	149.518	1	f	7
89						1		7
90	2.654	3.135	1.896	10.898	204.668	1	m	7
91	2.515	2.919	1.811	10.08	168.736	1	m	7
92	2.753	3.27	2.047	9.815	230.24	1	f	7
93	2.444	2.9	1.639	9.544	140.723	1	m	7
94						1	f	7
95						1		7
96	2.552	2.884	1.604	9.881	145.777	1	m	7
1	3.034	3.663	2.206	12.187	359.317	0	f	8
2	3.073	3.729	2.405	11.081	353.728	0	f	8
3	2.837	3.562	2.115	10.049	266.858	0	f	8
4	3.047	3.628	2.155	11.87	341.12	0	f	8
5	2.694	3.155	1.773	11.573	229.987	0	m	8
6	2.717	3.146	1.864	9.929	206.459	0	m	8
7	2.586	3.069	1.797	12.21	218.166	0	m	8
8	2.949	3.544	2.229	11.562	302.526	0	f	8
9	2.452	2.984	1.599	10.727	160.49	0	m	8
10	2.939	3.565	2.147	10.534	311.305	0	f	8
11	2.95	3.561	2.087	11.76	265.368	0	m	8
12						0		8
13	3.078	3.615	2.403	11.183	294.867	0	f	8
14	2.693	3.139	1.698	10.381	168.216	0	m	8
15	3.142	3.691	2.4	11.993	384.727	0	f	8
16	2.852	3.357	1.812	11.079	207.434	0	m	8
17	2.943	3.506	2.233	12.082	309.39	0	f	8
18	2.91	3.463	2.219	10.5	278.992	0	f	8
19	2.624	3.087	1.783	10.32	196.46	0	m	8
20	2.619	3.154	1.889	10.012	186.624	0	m	8
21	2.95	3.458	2.056	10.597	244.206	0	m	8
22	2.942	3.448	2.042	11.107	250.401	0	m	8
23	2.883	3.424	2.094	10.963	261.292	0	f	8
24	3.04	3.763	2.121	11.632	289.734	0	f	8
25	2.989	3.633	2.324	11.836	336.652	0.25	f	8
26	2.751	3.379	1.865	10.305	211.9	0.25	m	8
27	3.14	3.75	2.385	12.167	353.576	0.25	f	8
28	2.684	3.172	1.86	10.93	201.675	0.25	m	8
29	3.219	3.835	2.4	12.529	374.434	0.25	f	8
30	2.82	3.503	2.019	9.942	221.393	0.25	m	8
31	2.746	3.188	1.968	10.915	216.806	0.25	m	8
32	2.682	3.106	1.988	11.241	214.801	0.25	m	8
33	2.541	3.133	1.844	10.897	200.254	0.25	m	8
34	3.056	3.711	2.359	11.18	322.244	0.25	m	8
35	2.624	3.142	1.861	10.91	195.11	0.25	m	8
36	2.709	3.042	1.887	10.58	189.033	0.25	m	8
37	2.611	2.97	1.676	10.068	155.947	0.25	m	8
38	2.601	3.099	1.704	10.42	197.858	0.25	m	8
39	2.807	3.288	1.921	11.74	245.423	0.25	m	8
40	2.833	3.363	1.952	11.424	235.986	0.25	m	8
41	3.05	3.706	2.167	12.123	335.107	0.25	f	8
42	2.963	3.547	2.401	11.831	286.023	0.25	f	8
43	3.146	3.772	2.274	11.43	393.994	0.25	f	8
44	2.78	3.433	2.14	10.742	239.299	0.25	m	8
45	2.891	3.447	2.126	12.167	311.051	0.25	f	8
46	2.663	3.213	1.877	10.179	218.95	0.25	m	8
47	2.703	3.224	2.002	10.568	267.627	0.25	f	8
48	2.646	3.231	1.796	9.993	186.047	0.25	m	8
49						0.5		8
50						0.5		8
51						0.5		8
52	3.167	3.731	2.268	10.372	299.989	0.5	f	8
53	2.564	2.983	1.697	11.049	179.725	0.5	m	8
54	2.907	3.679	2.104	11.752	296.237	0.5	f	8
55						0.5		8
56	2.622	3.046	1.693	10.247	162.383	0.5	m	8
57	2.98	3.554	2.292	11.561	325.232	0.5	f	8
58						0.5		8
59	2.713	3.226	1.769	11.066	210.622	0.5	m	8
60	2.549	3.053	1.614	10.093	164.253	0.5	m	8
61	3.023	3.768	2.256	12.835	356.117	0.5	f	8
62	2.667	3.078	1.707	9.841	187.899	0.5	m	8
63	2.861	3.425	1.915	10.626	224.229	0.5	m	8
64	2.579	3.009	1.599	10.591	180.826	0.5	m	8
65	3.028	3.456	2.226	9.606	261.929	0.5	f	8
66	2.873	3.416	1.915	10.261	204.63	0.5	m	8
67	2.553	3.06	1.658	9.982	149.941	0.5	m	8
68	2.52	2.961	1.734	9.898	184.857	0.5	m	8
69						0.5		8
70						0.5	f	8
71	2.893	3.31	2.154	11.436	286.092	0.5	f	8
72	3.132	3.633	2.338	11.936	378.178	0.5	f	8
73						1		8
74						1		8
75	2.713	3.255	2.071	10.458	232.636	1	m	8
76	2.926	3.634	2.127	12.209	316.856	1	f	8
77	2.849	3.236	1.875	8.319	169.34	1	f	8
78	2.641	2.998	1.703	9.968	163.921	1	m	8
79	2.808	3.231	2.156	8.954	220.654	1	f	8
80	2.797	3.173	1.97	9.958	215.741	1	f	8
81	2.965	3.618	2.191	10.602	249.291	1	m	8
82	2.867	3.313	2	8.678	148.25	1	f	8
83	2.662	3.008	1.805	9.64	177.9	1	m	8
84	2.602	3.04	1.933	10.109	175.25	1	m	8
85	2.878	3.355	1.903	10.46	216.17	1	m	8
87	3.04	3.679	2.165	11.825	330.88	1	f	8
88	2.721	3.101	1.895	7.915	168.342	1	f	8
89						1		8
90	2.637	3.093	1.872	10.763	201.707	1	m	8
91	2.51	2.853	1.635	9.139	163.933	1	m	8
92					262.748	1	f	8
93	2.47	2.88	1.664	9.148	140.808	1	m	8
94						1	f	8
95						1		8
96	2.508	2.915	1.628	10.7	165.906	1	m	8

## Sheet: Microbead Feeding
Cricket ID	Head Width (mm)	Thorax Width (mm)	Thorax Length (mm)	Abdomen Length (mm)	Weight (mg)	Microbead Concentration (% w/w)	Sex	Week
1	0.981	0.896	0.38	2.375	0.711	10	f	1		Ingestion of Microplastic Fibres, But Not Microplastic Beads, Impacts Growth Rates in the Tropical House Cricket Gryllodes Sigillatus
2	0.963	0.862	0.413	2.096	0.652	10	m	1		Serita Fudlosid, Marshall W. Ritchie, Matthew J. Muzzatti, Jane E. Allison,Jennifer Provencher, and Heath A. MacMillan
3	0.941	0.82	0.396	1.936	0.64	10	f	1
4	0.946	0.797	0.361	1.89	0.622	10	f	1		Corresponding Author: Serita Fudlosid
5	0.927	0.793	0.388	1.821	0.617	10	m	1
6	0.929	0.799	0.37	2.22	0.705	10	m	1		Notes
7	0.925	0.88	0.408	2.342	0.687	10	m	1		Microplastic Concentration is presented as the w/w concentration of plastic mixed into the base diet
8	0.931	0.784	0.405	1.606	0.615	10	f	1		Crickets that did not reach an age where they can be differentiated as male or female were not assigned a sex
9	0.937	0.761	0.378	1.702	0.609	10	m	1		Blank entries show crickets which died or were lost during the experiment
10	0.964	0.794	0.427	2.029	0.682	10	m	1		Highlighted Cricket ID denotes crickets that were accidently lost or killed during handling
11	0.911	0.809	0.414	1.762	0.63	10	f	1
12	0.971	0.771	0.379	1.632	0.648	10		1
13	0.946	0.833	0.397	1.697	0.702	10	f	1
14	0.939	0.808	0.387	2.241	0.685	10	m	1
15	0.955	0.842	0.38	2.075	0.619	10		1
16	0.955	0.79	0.413	2.166	0.745	10	m	1
17	0.935	0.846	0.362	2.237	0.657	10	m	1
18	0.94	0.782	0.421	2.07	0.687	10	m	1
19	0.958	0.777	0.395	1.929	0.8	10	f	1
20	0.978	0.799	0.429	1.769	0.78	10	f	1
21	0.958	0.854	0.385	1.743	0.813	10	m	1
22	0.947	0.797	0.383	1.609	0.582	10	m	1
23	0.963	0.819	0.407	1.99	0.636	10	m	1
24	0.973	0.852	0.396	2.383	0.718	0	m	1
25	0.875	0.735	0.386	1.95	0.663	0	m	1
26	0.953	0.871	0.397	2.282	0.831	0	f	1
27	0.839	0.824	0.38	2.028	0.627	0	f	1
28	0.944	0.818	0.377	1.894	0.687	0	m	1
29	0.92	0.765	0.396	1.75	0.715	0	f	1
30	0.955	0.839	0.423	2.295	0.81	0		1
31	0.964	0.799	0.416	1.844	0.705	0	f	1
32	0.923	0.833	0.39	2.014	0.706	0	m	1
33	0.964	0.784	0.408	1.688	0.591	0		1
34	0.949	0.812	0.365	1.918	0.725	0	f	1
35	0.942	0.874	0.396	2.215	0.679	0		1
36	0.954	0.826	0.404	1.909	0.656	0	m	1
37	0.955	0.839	0.392	2.147	0.607	0	m	1
38	0.919	0.752	0.36	1.799	0.598	0	f	1
39	0.961	0.806	0.418	1.985	0.544	0	m	1
40	0.929	0.771	0.409	2.023	0.66	0	m	1
41	0.981	0.845	0.41	2.548	0.676	0	m	1
42	0.939	0.788	0.386	1.981	0.83	0	m	1
43	0.936	0.716	0.385	1.792	0.663	0	f	1
44	0.932	0.819	0.374	2.017	0.615	0	f	1
45	0.931	0.833	0.364	1.976	0.683	0	f	1
46	0.879	0.765	0.403	2.212	0.618	0	f	1
47	1.002	0.937	0.425	2.175	0.592	0		1
48	0.954	0.825	0.403	2.235	0.725	25	f	1
49	0.947	0.788	0.357	1.921	0.621	25	m	1
50	0.946	0.8	0.419	1.898	0.55	25	m	1
51	0.939	0.793	0.36	1.992	0.635	25	f	1
52	0.955	0.772	0.395	1.617	0.663	25	f	1
53	0.975	0.821	0.397	1.94	0.839	25	f	1
54	0.944	0.822	0.373	1.875	0.838	25		1
55	0.946	0.919	0.405	2.305	0.661	25		1
56	0.917	0.779	0.419	2.057	0.659	25		1
57	0.963	0.813	0.407	2.111	0.702	25	m	1
58	0.955	0.873	0.343	2.072	0.587	25	m	1
59	0.945	0.827	0.382	2.134	0.674	25	m	1
60	0.936	0.774	0.373	1.664	0.617	25	m	1
61	0.964	0.807	0.396	1.79	0.712	25	m	1
62	0.963	0.794	0.428	1.992	0.714	5		1
63	0.948	0.825	0.369	2.068	0.587	25		1
64	0.973	0.832	0.429	1.863	0.67	25	m	1
65	0.937	0.789	0.394	1.753	0.66	25	f	1
66	0.931	0.838	0.378	2.147	0.633	25	f	1
67	0.97	0.818	0.344	1.92	0.659	25	f	1
68	0.975	0.873	0.43	2.349	0.783	25	f	1
69	0.973	0.833	0.349	1.744	0.656	25		1
70	0.952	0.876	0.386	2.105	0.644	25	f	1
71	0.987	0.826	0.425	1.766	0.797	25	f	1
72	0.943	0.787	0.383	1.835	0.642	5	f	1
73	0.935	0.82	0.415	2.13	0.695	5		1
74	0.97	0.851	0.406	2.103	0.64	5	f	1
75	0.904	0.769	0.367	2.115	0.598	25	m	1
76	0.919	0.824	0.392	1.926	0.635	5	f	1
77	0.912	0.784	0.37	1.574	0.55	5	m	1
78	0.955	0.832	0.356	1.882	0.789	5	m	1
79	0.897	0.716	0.341	1.703	0.637	5	m	1
80	0.932	0.797	0.374	1.969	0.708	5		1
81	0.953	0.848	0.403	2.141	0.641	5	f	1
82	0.952	0.812	0.382	1.687	0.652	5		1
83	0.965	0.794	0.41	1.608	0.583	5	f	1
84	0.974	0.87	0.39	1.968	0.814	5	m	1
85	0.957	0.822	0.397	2.09	0.574	5	m	1
86	0.908	0.837	0.394	2.092	0.66	5		1
87	0.946	0.783	0.405	1.7	0.589	5	m	1
88	0.946	0.823	0.39	2.308	0.772	5	f	1
89	0.92	0.784	0.387	1.612	0.708	5	f	1
90	0.898	0.809	0.407	1.629	0.606	5	m	1
91	0.969	0.835	0.407	1.629	0.651	5	f	1
92	0.92	0.792	0.401	1.681	0.619	5	f	1
93	0.956	0.837	0.411	1.806	0.649	5	f	1
94	0.955	0.864	0.372	2.24	0.673	5	m	1
95	0.889	0.773	0.364	2.089	0.565	5		1
96	0.946	0.866	0.362	2.274	0.847	5	f	1
1	1.187	1.174	0.555	4.105	3.329	10	f	2
2	1.207	1.146	0.567	3.948	3.218	10	m	2
3	1.099	1.004	0.478	2.92	1.791	10	f	2
4	1.524	1.494	0.727	3.093	2.78	10	f	2
5	1.209	1.22	0.59	3.987	2.582	10	m	2
6	1.135	1.125	0.56	3.548	2.707	10	m	2
7	1.145	1.05	0.557	3.753	2.911	10	m	2
8	1.15	1.031	0.482	3.397	2.479	10	f	2
9	1.147	1.056	0.498	3.019	2.092	10	m	2
10	1.104	1.003	0.526	3.057	1.972	10	m	2
11	1.168	1.156	0.542	3.563	2.755	10	f	2
12						10		2
13	1.202	1.198	0.557	3.938	3.124	10	f	2
14	1.104	1.039	0.506	3.626	2.437	10	m	2
15						10		2
16	1.227	1.144	0.581	4	3.277	10	m	2
17	1.084	1.087	0.489	3.765	2.506	10	m	2
18	1.15	1.089	0.494	3.503	2.431	10	m	2
19						10	f	2
20	1.182	1.129	0.581	3.943	3.024	10	f	2
21	1.197	1.133	0.532	4.03	2.982	10	m	2
22	1.167	1.103	0.596	3.6	2.424	10	m	2
23	1.218	1.064	0.555	3.454	2.32	10	m	2
24	1.195	1.109	0.512	3.67	2.531	0	m	2
25	1.071	1.061	0.505	3.551	2.691	0	m	2
26	1.154	1.194	0.521	4.209	3.455	0	f	2
27	1.197	1.149	0.5	3.963	2.905	0	f	2
28	1.122	1.058	0.487	3.605	2.333	0	m	2
29	1.114	1.085	0.54	3.83	2.882	0	f	2
30	1.111	1.025	0.498	3.852	2.683	0		2
31	1.087	0.97	0.5	2.901	1.866	0	f	2
32	1.136	1.117	0.539	3.665	2.988	0	m	2
33	0.919	0.823	0.324	2.715	1.095	0		2
34	1.103	1.102	0.521	3.651	2.562	0	f	2
35						0		2
36	1.194	1.107	0.563	3.732	3.161	0	m	2
37	1.124	1.045	0.495	3.437	2.52	0	m	2
38	1.1	1.028	0.468	3.559	2.446	0	f	2
39	1.071	0.987	0.478	2.672	1.614	0	m	2
40	1.143	1.071	0.55	3.647	2.9	0	m	2
41	1.153	1.085	0.537	3.42	2.97	0	m	2
42	1.2	1.037	0.562	3.118	2.242	0	m	2
43	1.09	1.023	0.49	3.761	2.931	0	f	2
44	1.116	1.05	0.458	3.127	2.224	0	f	2
45	1.147	1.093	0.506	3.183	2.191	0	f	2
46	1.114	1.035	0.539	3.27	2.637	0	f	2
47	1.058	0.91	0.466	2.382	1.234	0		2
48	1.188	1.168	0.554	3.715	3.849	25	f	2
49	1.063	0.973	0.454	2.748	1.529	25	m	2
50	1.131	1.047	0.499	3.479	2.225	25	m	2
51	1.091	1.023	0.524	2.798	2.161	25	f	2
52	1.167	1.154	0.511	3.631	2.622	25	f	2
53	1.535	1.378	0.782	3.261	3.203	25	f	2
54						25		2
55	1.117	1.119	0.548	3.839	2.772	25		2
56						25		2
57	1.482	1.408	0.799	3.536	3.537	25	m	2
58	1.088	1.007	0.472	3.533	2.161	25	m	2
59	1.077	1.018	0.474	3.018	2.042	25	m	2
60	1.082	1.031	0.527	3.554	2.3965	25	m	2
61	1.181	1.143	0.556	3.666	2.651	25	m	2
62						5		2
63						25		2
64	1.078	0.98	0.495	3.005	2.24	25	m	2
65	1.45	1.317	0.692	3.447	3.505	25	f	2
66	1.13	1.122	0.559	3.384	2.469	25	f	2
67	1.15	1.062	0.521	3.694	2.932	25	f	2
68	1.162	1.117	0.571	3.905	3.035	25	f	2
69						25		2
70	1.099	1.005	0.48	3.701	2.386	25	f	2
71	1.487	1.397	0.769	3.205	3.063	25	f	2
72	1.143	1.052	0.506	3.711	2.416	5	f	2
73						5		2
74	1.154	1.116	0.548	3.719	2.905	5	f	2
75	1.148	1.079	0.536	3.41	2.631	25	m	2
76	1.127	1.113	0.517	3.581	2.795	5	f	2
77	1.092	0.991	0.51	3.062	2.239	5	m	2
78	1.111	1.125	0.495	3.996	3.122	5	m	2
79	1.072	0.983	0.461	3.207	1.984	5	m	2
80						5		2
81	1.144	1.099	0.513	3.467	1.821	5	f	2
82	1.14	1.007	0.48	2.835	2.572	5		2
83	1.161	1.022	0.483	3.46	2.528	5	f	2
84	1.219	1.173	0.566	3.596	2.931	5	m	2
85	1.124	1.027	0.524	3.517	2.441	5	m	2
86	1.145	1.135	0.538	3.572	2.445	5		2
87	1.102	0.974	0.487	3.305	2.078	5	m	2
88	1.146	1.081	0.481	3.561	2.313	5	f	2
89	1.057	0.898	0.469	2.893	1.641	5	f	2
90	1.112	1.112	0.483	3.337	2.418	5	m	2
91	1.148	1	0.492	3.09	2.152	5	f	2
92	0.884	0.813	0.389	2.671	1.274	5	f	2
93	1.159	1.083	0.537	3.211	2.624	5	f	2
94	1.121	1.092	0.505	3.637	2.448	5	m	2
95						5		2
96	1.128	1.072	0.51	3.424	2.74	5	f	2
1	1.347	1.309	0.735	4.652	9.138	10	f	3
2	1.537	1.606	0.911	5.91	18.036	10	m	3
3	1.287	1.249	0.737	3.645	7.563	10	f	3
4	1.385	1.441	0.767	4.777	11.435	10	f	3
5	1.278	1.249	0.68	4.383	8.308	10	m	3
6	1.431	1.49	0.822	5.395	13.545	10	m	3
7	1.352	1.369	0.783	4.473	10.297	10	m	3
8	1.369	1.42	0.778	4.861	11.718	10	f	3
9	1.264	1.268	0.693	3.449	6.49	10	m	3
10	1.37	1.337	0.754	4.152	8.127	10	m	3
11	1.332	1.382	0.76	4.805	11.083	10	f	3
12						10		3
13	1.418	1.452	0.782	4.627	12.952	10	f	3
14	1.396	1.378	0.799	4.445	11.96	10	m	3
15						10		3
16	1.486	1.52	0.875	5.603	9.115	10	m	3
17	1.27	1.227	0.688	3.955	6.303	10	m	3
18	1.359	1.341	0.757	4.756	11.483	10	m	3
19						10	f	3
20	1.428	1.508	0.828	5.63	16.188	10	f	3
21	1.794	1.906	1.09	6.866	13.99	10	m	3
22	1.401	1.382	0.787	4.404	9.02	10	m	3
23	1.458	1.538	0.816	4.303	7.38	10	m	3
24	1.364	1.368	0.76	4.629	9.808	0	m	3
25	1.238	1.194	0.721	3.455	6.04	0	m	3
26	1.452	1.544	0.831	5.704	16.36	0	f	3
27	1.405	1.355	0.775	4.221	9.244	0	f	3
28	1.396	1.408	0.796	4.66	11.141	0	m	3
29	1.256	1.184	0.718	3.806	14.536	0	f	3
30						0		3
31	1.235	1.226	0.735	3.77	6.844	0	f	3
32	1.45	1.543	0.836	5.617	15.425	0	m	3
33						0		3
34	1.384	1.413	0.799	4.895	11.488	0	f	3
35						0		3
36	1.491	1.565	0.896	5.457	14.571	0	m	3
37	1.261	1.333	0.757	4.39	11.413	0	m	3
38	1.277	1.277	0.704	4.867	10.062	0	f	3
39	1.268	1.238	0.687	4.278	8.031	0	m	3
40	1.448	1.389	0.842	5.311	14.549	0	m	3
41	1.448	1.564	0.826	5.7	17.753	0	m	3
42	1.442	1.526	0.872	4.471	10.571	0	m	3
43	1.384	1.458	0.79	5.752	13.392	0	f	3
44	1.25	1.256	0.66	4.435	8.998	0	f	3
45	1.276	1.34	0.699	4.813	9.01	0	f	3
46	1.315	1.341	0.764	4.885	10.282	0	f	3
47	0.685	0.632	0.336	1.632	1.765	0		3
48	1.221	1.273	0.743	4.59	17.892	25	f	3
49	1.124	1.057	0.618	3.59	8.112	25	m	3
50	1.142	1.083	0.638	3.228	5.988	25	m	3
51	0.836	0.88	0.427	2.896	3.987	25	f	3
52	1.167	1.275	0.649	4.167	12.187	25	f	3
53	1.52	1.603	0.912	4.882	21.113	25	f	3
54						25		3
55						25		3
56						25		3
57	1.186	1.188	0.61	4.672	15.46	25	m	3
58	1.065	1.01	0.552	3.066	7.048	25	m	3
59	1.094	1.103	0.603	3.568	9.013	25	m	3
60	1.097	1.097	0.631	3.879	10.434	25	m	3
61	1.186	1.187	0.667	4.76	15.562	25	m	3
62						5		3
63						25		3
64	1.089	1.1	0.629	3.635	8.31	25	m	3
65	1.164	1.232	0.672	4.236	12.539	25	f	3
66	1.121	1.071	0.619	3.518	8.499	25	f	3
67	1.148	1.132	0.614	3.701	10.266	25	f	3
68	1.157	1.124	0.659	4.404	12.753	25	f	3
69						25		3
70	1.084	1.058	0.585	3.872	9.564	25	f	3
71	1.171	1.258	0.659	4.268	12.744	25	f	3
72	1.046	1.006	0.552	3.33	6.114	5	f	3
73						5		3
74	1.183	1.267	0.675	4.332	16.855	5	f	3
75	1.043	0.994	0.587	2.804	5.147	25	m	3
76	1.13	1.185	0.636	4.293	13.03	5	f	3
77	1.061	1.044	0.544	3.407	7.097	5	m	3
78	1.123	1.117	0.656	3.862	9.904	5	m	3
79	0.971	0.923	0.502	2.978	4.347	5	m	3
80						5		3
81	1.159	1.154	0.648	4.297	10.744	5	f	3
82						5		3
83	1.155	1.153	0.617	3.903	9.975	5	f	3
84	1.24	1.241	0.688	4.074	12.37	5	m	3
85	1.07	1.021	0.568	2.691	6.517	5	m	3
86						5		3
87	1.158	1.18	0.634	4.132	7.061	5	m	3
88	0.809	0.811	0.41	2.604	12.058	5	f	3
89	1.083	1.108	0.632	3.967	4.066	5	f	3
90	1.156	1.164	0.578	2.499	10.978	5	m	3
91	0.877	0.832	0.438	2.532	5.747	5	f	3
92	1.176	1.215	0.706	4.597	4.42	5	f	3
93	1.054	1.002	0.549	3.654	14.572	5	f	3
94					7.756	5	m	3
95	1.143	1.143	0.654	4.365		5		3
96	1.156	1.169	0.65	4.325	13.166	5	f	3
1	1.604	1.595	0.917	6.089	18.838	10	f	4
2	2.306	2.425	1.327	6.573	35.964	10	m	4
3	2.138	2.278	1.3	6.009	29.92	10	f	4
4	1.989	2.213	1.175	6.646	30.409	10	f	4
5	2.016	2.077	1.182	5.603	23.767	10	m	4
6	2.161	2.401	1.399	8.802	58.263	10	m	4
7	2.036	2.156	1.294	7.128	35.622	10	m	4
8	2.085	2.157	1.291	7.099	38.631	10	f	4
9	1.548	1.538	0.918	5.793	18.69	10	m	4
10	1.667	1.718	0.998	6.18	23.896	10	m	4
11					46.349	10	f	4
12	2.022	2.193	1.251	7.608		10		4
13					41.23	10	f	4
14	2.126	2.24	1.284	6.997	37.184	10	m	4
15	2.071	2.231	1.301	7.16		10		4
16					30.996	10	m	4
17	2.207	2.293	1.385	6.202	14.775	10	m	4
18	1.402	1.476	0.773	5.387	36.436	10	m	4
19	2.076	2.218	1.321	6.579		10	f	4
20	2.29	2.646	1.513	7.677	70.309	10	f	4
21					47.35	10	m	4
22	2.134	2.378	1.359	7.908	19.512	10	m	4
23	2.028	2.079	1.254	4.97	25.073	10	m	4
24	1.753	1.834	1	6.15	32.578	0	m	4
25	2.003	2.077	1.194	6.814	19.373	0	m	4
26	1.5	1.672	0.935	6.389	67.94	0	f	4
27	2.219	2.502	1.411	10.127	27.595	0	f	4
28	1.987	1.973	1.147	5.826	27.817	0	m	4
29	1.993	2.116	1.143	5.93	62.075	0	f	4
30	2.351	2.704	1.498	8.826		0		4
31					18.07	0	f	4
32	1.624	1.645	0.955	5.412	26.415	0	m	4
33	1.802	2.001	1.099	6.377		0		4
34					35.342	0	f	4
35	2.091	2.285	1.248	6.304		0		4
36					41.618	0	m	4
37	2.202	2.409	1.32	6.861	37.308	0	m	4
38	1.99	2.218	1.289	6.668	39.846	0	f	4
39	1.948	2.047	1.078	7.619	27.953	0	m	4
40	1.977	2.071	1.165	6.327	33.502	0	m	4
41	2.137	2.314	1.359	6.051	60.111	0	m	4
42	2.383	2.567	1.553	8.138	33.768	0	m	4
43	1.797	1.938	1.134	7.472	46.682	0	f	4
44	2.16	2.284	1.331	7.433	31.357	0	f	4
45	1.944	1.994	1.133	6.433	34.647	0	f	4
46	2.038	2.133	1.248	6.957	28.348	0	f	4
47	1.953	2.008	1.193	6.326		0		4
48					57.43	25	f	4
49	2.341	2.583	1.559	7.982	25	25	m	4
50	1.669	1.75	0.967	6.577	14.488	25	m	4
51	1.519	1.475	0.83	5.239	18.646	25	f	4
52	1.475	1.502	0.832	5.745	50.912	25	f	4
53	2.141	2.275	1.221	8.213	52.498	25	f	4
54	2.235	2.391	1.346	8.167		25		4
55						25		4
56						25		4
57					30.07	25	m	4
58	2.235	2.333	1.332	6.346	25.938	25	m	4
59	1.752	1.778	1.152	5.853	25.918	25	m	4
60	1.916	2.142	1.121	5.458	29.508	25	m	4
61	1.997	2.136	1.241	6.25	49.192	25	m	4
62	2.272	2.436	1.399	8.524		5		4
63						25		4
64					32.006	25	m	4
65	1.993	2.196	1.231	6.967	46.819	25	f	4
66	2.117	2.409	1.353	8.28	20.614	25	f	4
67	1.814	1.962	1.007	5.511	19.694	25	f	4
68	1.623	1.924	0.897	5.962	51.007	25	f	4
69	2.086	2.263	1.26	8.306		25		4
70					37.972	25	f	4
71	1.98	2.095	1.191	7.172	39.293	25	f	4
72	2.04	2.264	1.238	7.086	14.472	5	f	4
73	1.506	1.501	0.82	5.169		5		4
74					72.887	5	f	4
75	2.297	2.677	1.535	8.659	12	25	m	4
76	1.469	1.413	0.839	4.745	62.9	5	f	4
77	2.106	2.347	1.302	8.753	27.085	5	m	4
78	1.967	1.974	1.202	6.254	32.756	5	m	4
79	1.907	2.032	1.122	6.293	16.299	5	m	4
80	1.698	1.753	0.995	5.148		5		4
81					22.173	5	f	4
82	1.9	1.943	1.064	5.988		5		4
83					29	5	f	4
84	2.115	2.204	1.275	6.399	24.231	5	m	4
85	1.973	2.08	1.119	5.845	14.991	5	m	4
86	1.879	1.887	1.055	3.861		5		4
87					23.33	5	m	4
88	2.013	2.093	1.181	5.11	49.894	5	f	4
89	2.08	2.349	1.311	7.843	17.843	5	f	4
90	2.026	2.25	1.289	8.313	46.219	5	m	4
91	1.645	1.807	0.999	6.597	23.354	5	f	4
92	1.508	1.458	0.849	4.703	11.085	5	f	4
93	2.206	2.399	1.351	8.986	68.148	5	f	4
94	1.865	1.906	1.137	6.549	26.643	5	m	4
95						5		4
96	2.087	2.26	1.266	7.683	45.305	5	f	4
1	2.439	2.661	1.666	8.525	67.808	10	f	5
2	2.699	2.96	1.834	8.895	68.915	10	m	5
3	2.475	2.867	1.756	7.965	72.784	10	f	5
4	2.39	2.775	1.606	9.021	73.044	10	f	5
5	2.424	2.636	1.61	7.194	48.207	10	m	5
6	2.559	2.992	1.819	10.644	117.818	10	m	5
7	2.375	2.595	1.604	8.249	61.038	10	m	5
8	2.512	2.879	1.74	9.398	84.318	10	f	5
9	2.478	2.681	1.688	7.637	58.251	10	m	5
10	2.446	2.615	1.646	7.104	51.324	10	m	5
11	2.507	2.808	1.679	9.384	91.82	10	f	5
12						10		5
13	2.566	2.809	1.749	7.474	72.316	10	f	5
14	2.488	2.784	1.78	7.973	65.528	10	m	5
15						10		5
16	2.194	2.492	1.414	8.345	52.287	10	m	5
17	1.978	2.187	1.471	7.393	43.852	10	m	5
18	2.496	2.762	1.734	8.411	62.585	10	m	5
19						10	f	5
20	2.919	3.465	2.079	11.252	147.42	10	f	5
21	2.498	2.943	1.737	10.131	89.507	10	m	5
22	2.023	2.087	1.306	6.785	30.395	10	m	5
23	2.145	2.33	1.321	8.416	53.758	10	m	5
24	2.46	2.672	1.634	8.361	62.948	0	m	5
25	2.377	2.615	1.674	8.356	68.982	0	m	5
26	2.627	3.208	1.932	9.831	116.291	0	f	5
27	2.511	2.7	1.679	8.56	63.523	0	f	5
28	2.317	2.512	1.497	7.833	62.679	0	m	5
29	3.304	3.969	2.349	11.715	163.745	0	f	5
30						0		5
31	2.2	2.403	1.355	6.662	41.421	0	f	5
32	2.092	2.324	1.384	7.872	47.564	0	m	5
33						0		5
34	2.507	2.788	1.638	6.945	55.662	0	f	5
35						0		5
36	2.62	3.013	1.896	9.249	76.568	0	m	5
37	2.37	2.741	1.673	8.641	77.207	0	m	5
38	2.493	2.76	1.651	10.286	96.313	0	f	5
39	2.336	2.6	1.562	7.407	49.259	0	m	5
40	2.108	2.332	1.406	8.016	51.953	0	m	5
41	2.915	3.413	2.16	10.651	128.373	0	m	5
42	2.708	3.156	2.013	8.967	88.97	0	m	5
43	2.691	3.058	1.925	10.409	114.337	0	f	5
44	2.294	2.6	1.501	8.956	79.478	0	f	5
45	2.382	2.737	1.67	8.658	74.485	0	f	5
46	2.229	2.337	1.431	6.795	39.894	0	f	5
47						0		5
48	2.798	3.361	2.071	9.693	111.232	25	f	5
49	2.583	2.951	1.773	7.945	74.535	25	m	5
50	2.195	2.347	1.439	6.81	34.302	25	m	5
51	2.218	2.463	1.503	7.664	48.207	25	f	5
52	3.124	3.645	2.181	8.43	108.779	25	f	5
53	2.656	3.06	1.814	8.689	87.563	25	f	5
54						25		5
55						25		5
56						25		5
57	2.148	2.323	1.34	8.295	55.096	25	m	5
58	2.389	2.661	1.59	8.816	72.52	25	m	5
59	2.335	2.548	1.568	7.421	50.485	25	m	5
60	2.333	2.567	1.628	7.668	57.856	25	m	5
61	2.67	2.955	1.922	9.289	85.309	25	m	5
62						5		5
63						25		5
64	2.399	2.758	1.7	8.933	80.62	25	m	5
65	2.527	2.916	1.683	9.695	86.374	25	f	5
66	2.15	2.338	1.357	5.412	30.175	25	f	5
67	2.448	2.87	1.671	10.095	90.29	25	f	5
68	2.619	2.906	1.737	10.47	106.257	25	f	5
69						25		5
70	2.973	3.349	2.123	9.737	114.71	25	f	5
71	2.498	2.928	1.726	9.103	80	25	f	5
72	2.122	2.166	1.361	6.318	33.86	5	f	5
73						5		5
74	3.032	3.6	2.244	12.386	196.792	5	f	5
75	1.818	1.916	1.102	5.768	22.52	25	m	5
76	3.267	3.719	2.309	8.397	121.41	5	f	5
77	2.376	2.593	1.579	9.148	65.766	5	m	5
78	2.448	2.806	1.631	9.191	77.849	5	m	5
79					48.244	5	m	5
80						5		5
81	2.25	2.446	1.419	5.836	30.554	5	f	5
82						5		5
83	2.618	2.923	1.701	8.822	76.987	5	f	5
84	2.195	2.333	1.308	6.915	37.465	5	m	5
85	2.253	2.288	1.416	7.04	43.281	5	m	5
86						5		5
87	2.466	2.713	1.723	9.229	78.593	5	m	5
88	2.905	3.331	1.957	9.43	107.298	5	f	5
89	2.33	2.572	1.572	8.63	64.848	5	f	5
90	2.92	3.487	2.223	9.714	113.964	5	m	5
91	2.559	2.907	1.816	8.356	77.172	5	f	5
92	1.813	1.907	1.136	5.543	23	5	f	5
93	4.139	4.861	2.956	13.996	179.081	5	f	5
94	2.401	2.571	1.582	8.361	58.564	5	m	5
95						5		5
96	2.66	2.996	1.859	10.423	104.345	5	f	5
1	3.763	4.293	2.453	14.954	164.192	10	f	6
2	3.378	3.603	2.05	14.012	103.38	10	m	6
3	3.765	4.427	2.702	13.839	151.555	10	f	6
4	3.758	4.297	2.488	15.57	152.756	10	f	6
5	3.066	3.322	1.9	11.911	77.687	10	m	6
6	4.012	4.733	2.78	17.603	210.481	10	m	6
7	3.694	4.097	2.543	13.965	120.721	10	m	6
8	3.888	4.668	2.585	15.927	186.943	10	f	6
9	3.631	4.031	2.498	13.068	101.289	10	m	6
10	3.107	3.296	2.043	11.672	77.074	10	m	6
11	3.92	4.409	2.602	13.533	146.395	10	f	6
12						10		6
13	3.95	4.282	2.758	15.455	184.004	10	f	6
14	3.567	3.944	2.379	12.162	99.259	10	m	6
15						10		6
16	3.239	3.514	2.072	12.276	95.054	10	m	6
17	3.135	3.332	2.143	10.576	67.824	10	m	6
18	4.408	5.112	3.194	13.866	104.608	10	m	6
19						10	f	6
20	3.608	3.993	2.47	13.194	194.241	10	f	6
21	3.663	4.278	2.588	13.472	129.96	10	m	6
22	2.959	3.089	1.943	10.062	49.019	10	m	6
23	3.21	3.543	2.114	11.815	85.507	10	m	6
24	3.577	3.987	2.28	12.582	104.235	0	m	6
25	3.605	3.997	2.587	11.925	115.401	0	m	6
26						0	f	6
27	3.804	4.049	2.683	14.969	168.884	0	f	6
28	3.43	3.813	2.295	11.503	95.772	0	m	6
29	4.787	5.834	3.217	17.803	321.03	0	f	6
30						0		6
31	3.375	3.777	2.256	11.188	75.497	0	f	6
32	3.054	3.304	2.101	11.07	72.523	0	m	6
33						0		6
34	3.666	4.063	2.455	10.846	93.4	0	f	6
35						0		6
36	3.777	4.438	2.343	13.811	123.378	0	m	6
37	3.556	4.097	2.402	14.077	120.138	0	m	6
38	4.041	4.539	2.567	15.738	166.498	0	f	6
39	3.57	3.859	2.292	11.017	82.473	0	m	6
40	3.203	3.453	1.976	10.506	62.155	0	m	6
41	4.282	5.074	2.856	16.372	196.711	0	m	6
42	3.49	4.16	2.309	14.688	121.079	0	m	6
43	4.119	4.84	2.778	17.694	210.29	0	f	6
44	3.862	4.245	2.655	14.347	148.388	0	f	6
45	3.803	4.361	2.477	11.463	89.384	0	f	6
46	2.887	3.07	1.726	8.598	38.09	0	f	6
47						0		6
48	4.351	5.23	3.099	16.244	239.193	25	f	6
49	3.381	3.894	2.17	13.818	111.984	25	m	6
50	3.487	3.842	2.35	13.742	88.892	25	m	6
51	3.517	3.862	2.313	11.391	80.786	25	f	6
52	4.89	5.794	3.284	13.624	185.917	25	f	6
53	4.08	4.511	2.666	14.777	164.344	25	f	6
54						25		6
55						25		6
56						25		6
57	3.328	3.531	2.109	11.86	80.577	25	m	6
58	3.708	4.211	2.377	13.857	122.868	25	m	6
59	3.506	3.956	2.272	12.077	81.563	25	m	6
60	3.455	3.913	2.326	11.786	96.422	25	m	6
61	3.913	4.588	2.335	15.972	145.87	25	m	6
62						5		6
63						25		6
64	3.667	4.344	2.611	13.586	126.126	25	m	6
65	3.886	4.435	2.703	14.888	144.076	25	f	6
66	3.136	3.256	1.813	8.49	41.711	25	f	6
67	4.028	4.72	2.654	15.881	186.856	25	f	6
68	4.137	4.638	2.825	15.918	177.82	25	f	6
69						25		6
70	4.542	5.345	3	15.624	191.08	25	f	6
71	3.913	4.56	2.719	14.226	151.468	25	f	6
72	2.763	3.101	1.68	9.01	38.691	5	f	6
73						5		6
74	4.463	5.563	3.387	16.497	262.016	5	f	6
75	2.691	2.73	1.695	8.443	29.855	25	m	6
76	4.184	4.948	2.921	15.786	192.945	5	f	6
77	3.596	3.97	2.367	14.253	108.838	5	m	6
78	3.902	4.322	2.52	12.933	128.252	5	m	6
79	3.221	3.578	2.156	13.231	88.96	5	m	6
80						5		6
81	2.868	3.109	1.829	8.707	34.975	5	f	6
82						5		6
83	4.03	4.581	2.612	12.693	117.933	5	f	6
84	3.276	3.582	2.037	10.876	64.808	5	m	6
85	3.379	3.496	2.249	10.801	73.305	5	m	6
86						5		6
87	3.757	4.301	2.656	14.428	125.945	5	m	6
88	3.923	4.435	2.519	13.647	133.752	5	f	6
89	4.183	4.945	2.939	12.962	137.152	5	f	6
90	4.226	5.129	2.762	17.096	188.666	5	m	6
91	4.017	4.479	2.659	11.153	121.434	5	f	6
92	2.746	2.869	1.674	7.394	29.034	5	f	6
93	4.949	5.983	3.382	16.321	276.169	5	f	6
94	3.593	3.814	2.433	13.637	118.921	5	m	6
95						5		6
96	4.012	4.778	2.88	16.675	194.455	5	f	6
1	4.489	5.194	3.15	14.598	233.897	10	f	7
2	3.859	4.199	2.252	14.806	122.031	10	m	7
3	4.476	5.274	3.06	15.595	197.536	10	f	7
4	4.435	5.301	2.943	16.687	214.141	10	f	7
5	3.602	3.825	2.352	12.88	90.25	10	m	7
6	4.676	5.369	3.165	17.392	228.37	10	m	7
7	4.202	4.801	2.687	15.428	151.507	10	m	7
8	4.723	5.579	3.507	16.267	226.552	10	f	7
9	3.759	4.301	2.623	15.243	138.568	10	m	7
10	3.616	3.847	2.456	13.581	110.372	10	m	7
11	4.546	5.065	2.798	14.241	174.023	10	f	7
12						10		7
13	4.75	5.414	3.117	15.334	220.406	10	f	7
14	4.135	4.68	2.495	13.902	139.057	10	m	7
15						10		7
16	3.732	4.002	2.155	14.039	114.56	10	m	7
17	3.488	4.018	2.283	11.512	81.314	10	m	7
18	4.132	4.658	2.551	14.768	149.884	10	m	7
19						10	f	7
20	4.497	5.345	3.277	15.322	224.816	10	f	7
21						10	m	7
22	3.51	3.761	2.259	11.852	80.366	10	m	7
23	3.738	4.133	2.129	14.713	120.951	10	m	7
24	4.142	4.573	2.504	13.646	137.947	0	m	7
25	4.073	4.701	2.612	14.984	156.703	0	m	7
26						0	f	7
27	4.514	5.175	3.061	15.47	228.215	0	f	7
28	3.881	4.352	2.256	14.227	117.018	0	m	7
29	4.992	5.945	3.43	19.287	354.358	0	f	7
30						0		7
31	3.54	3.974	2.231	11.879	86.175	0	f	7
32	3.581	4.105	2.066	13.958	104.8	0	m	7
33						0		7
34	4.256	4.851	2.836	13.14	143.808	0	f	7
35						0		7
36	3.88	4.461	2.795	15.444	138.968	0	m	7
37	4.136	4.691	2.574	15.431	150.476	0	m	7
38	4.518	5.268	2.982	16.134	222.024	0	f	7
39	4.518	5.268	2.982	16.134		0	m	7
40	3.594	3.862	2.104	13.172	93.346	0	m	7
41	4.376	5.099	2.831	17.849	205.581	0	m	7
42	3.95	4.575	2.721	14.988	144.44	0	m	7
43	4.872	5.604	3.61	16.581	280	0	f	7
44	4.525	5.288	2.94	15.491	208.785	0	f	7
45						0	f	7
46	3.209	3.439	2.071	12.453	71.259	0	f	7
47						0		7
48	4.468	5.282	3.095	17.106	243.23	25	f	7
49	3.872	4.365	2.504	14.607	142.256	25	m	7
50	4.052	4.503	2.976	14.881	134.568	25	m	7
51	4.167	4.762	2.884	15.221	158.424	25	f	7
52	4.955	5.854	3.153	16.222	223.83	25	f	7
53	4.64	5.514	3.162	14.093	225.51	25	f	7
54						25		7
55						25		7
56						25		7
57	3.667	3.909	2.332	13.775	104.519	25	m	7
58	4.251	4.679	2.774	15.471	159.683	25	m	7
59	3.937	4.527	2.564	13.836	123.218	25	m	7
60	3.917	4.382	2.591	14.465	131.884	25	m	7
61	3.998	4.487	2.606	15.244	151.553	25	m	7
62						5		7
63						25		7
64	4.205	4.934	2.921	15.759	164.691	25	m	7
65	4.419	5.103	3.213	14.496	189.352	25	f	7
66	3.174	3.545	1.932	10.101	55.372	25	f	7
67	4.63	5.528	3.298	16.38	267.038	25	f	7
68	4.787	5.294	3.455	16.005	219.675	25	f	7
69						25		7
70	5.08	6.039	3.57	16.845	306.772	25	f	7
71	4.635	5.371	3.049	13.752	177.932	25	f	7
72	3.237	3.451	2.119	11.035	69.634	5	f	7
73						5		7
74						5	f	7
75	2.878	2.984	1.785	8.576	36.048	25	m	7
76	4.867	5.686	3.195	16.935	278.918	5	f	7
77	4.074	4.431	2.834	14.662	149.091	5	m	7
78	4.213	4.878	2.675	13.733	161.885	5	m	7
79	3.779	4.269	2.685	15.517	160.59	5	m	7
80						5		7
81	3.207	3.375	2.02	8.492	46.522	5	f	7
82						5		7
83	4.664	5.262	2.956	15.176	200.164	5	f	7
84	3.306	3.649	2.141	12.022	80.373	5	m	7
85	3.816	4.064	2.632	11.373	101.863	5	m	7
86						5		7
87						5	m	7
88	4.408	5.084	2.852	13.907	167.407	5	f	7
89	4.747	5.789	3.382	14.034	197.044	5	f	7
90	4.24	5.034	2.957	16.865	212.032	5	m	7
91	4.392	5.047	3.036	13.237	156.416	5	f	7
92	3.177	3.344	1.993	8.9	52.903	5	f	7
93	5.111	5.896	3.571	17.435	331.313	5	f	7
94	4.095	4.596	2.721	17.275	174.047	5	m	7
95						5		7
96	4.695	5.61	3.469	15.434	271.322	5	f	7
1	4.509	5.226	3.038	16.727	251.487	10	f	8
2	3.775	4.193	2.216	14.004	127.705	10	m	8
3	4.401	5.162	2.976	15.835	223.407	10	f	8
4	4.414	5.094	2.949	16.995	234.276	10	f	8
5	3.481	3.884	2.317	11.309	87.013	10	m	8
6	4.495	5.293	2.851	17.721	251.525	10	m	8
7	4.115	4.661	2.829	15.981	168.587	10	m	8
8	4.746	5.394	3.538	17.835	272.171	10	f	8
9	4.036	4.605	2.427	15.967	161.255	10	m	8
10	3.879	4.237	2.352	15.503	139.071	10	m	8
11	4.454	4.962	3.05	13.506	194.933	10	f	8
12						10		8
13	4.59	5.223	3.203	16.489	267.504	10	f	8
14	4.035	4.559	2.49	14.99	156.101	10	m	8
15						10		8
16	3.647	3.935	2.049	13.658	117.224	10	m	8
17	3.481	3.886	2.312	12.363	100.415	10	m	8
18	3.979	4.435	2.432	15.929	157.277	10	m	8
19						10	f	8
20	4.235	5.112	3.01	16.392	257.632	10	f	8
21						10	m	8
22	3.824	4.162	2.272	14.586	125.566	10	m	8
23	3.661	4.063	2.162	14.32	131.72	10	m	8
24	4.014	4.438	2.456	14.232	141.623	0	m	8
25	3.989	4.655	2.68	14.237	153.289	0	m	8
26						0	f	8
27	4.513	5.108	3.134	15.318	236.241	0	f	8
28	3.737	4.193	2.202	13.894	120.45	0	m	8
29	4.928	5.894	3.486	19.586	384.475	0	f	8
30						0		8
31	3.791	4.31	2.419	12.721	116.648	0	f	8
32	3.464	4.03	2.015	13.901	104.8	0	m	8
33						0		8
34	4.175	4.631	2.743	11.947	147.945	0	f	8
35						0		8
36	3.762	4.453	2.337	15.163	144.555	0	m	8
37	3.907	4.45	2.561	15.341	156.699	0	m	8
38	4.487	5.092	3.047	16.79	260.265	0	f	8
39						0	m	8
40	3.494	3.77	2.091	13.36	101.861	0	m	8
41	4.235	4.887	2.606	17.712	222.243	0	m	8
42	3.813	4.432	2.431	15.638	157.235	0	m	8
43	4.664	5.449	3.128	17.903	317.769	0	f	8
44	4.454	5.154	2.987	15.699	235.663	0	f	8
45						0	f	8
46	3.614	4.013	2.286	11.162	87.733	0	f	8
47						0		8
48	4.337	5.114	3.215	16.699	275.024	25	f	8
49	3.744	4.304	2.186	14.971	142.787	25	m	8
50	4.412	4.99	3.003	15.871	174.878	25	m	8
51	4.493	5.29	3.099	15.56	233.588	25	f	8
52	4.74	5.598	3.087	15.771	230.719	25	f	8
53	4.504	5.313	2.837	16.74	269.844	25	f	8
54						25		8
55						25		8
56						25		8
57	3.581	3.855	2.057	13.776	108.468	25	m	8
58	4.113	4.555	2.532	13.729	152.681	25	m	8
59	3.793	4.481	2.278	13.568	129.556	25	m	8
60	3.771	4.276	2.268	14.852	135.788	25	m	8
61	3.834	4.44	2.33	16.496	176.646	25	m	8
62						5		8
63						25		8
64	4.086	4.828	2.601	14.436	167.994	25	m	8
65	4.272	4.917	2.851	14.475	179.285	25	f	8
66	3.562	3.941	2.33	11.433	95.448	25	f	8
67	4.5	5.446	2.931	17.861	286.763	25	f	8
68	4.601	5.347	3.222	15.068	239.294	25	f	8
69						25		8
70	4.896	5.763	3.315	18.056	326.903	25	f	8
71	4.47	5.236	2.912	14.32	189.496	25	f	8
72	3.542	4.054	2.402	13.415	129.938	5	f	8
73						5		8
74						5	f	8
75	2.877	2.937	1.633	10.045	51.395	25	m	8
76	4.794	5.54	3.268	16.001	320.959	5	f	8
77	4.343	4.931	2.701	16.67	184.976	5	m	8
78	4.05	4.661	2.532	14.698	158.29	5	m	8
79	4.137	4.781	2.618	17.14	197.717	5	m	8
80						5		8
81	3.153	3.293	1.978	8.224	45.59	5	f	8
82						5		8
83	4.465	5.005	2.655	16.156	231.059	5	f	8
84	3.538	4.005	2.036	12.418	97.282	5	m	8
85	4.063	4.441	2.429	13.27	140.129	5	m	8
86						5		8
87						5	m	8
88	4.349	4.875	2.685	13.281	183.232	5	f	8
89	4.569	5.52	3.173	16.918	262.253	5	f	8
90	4.184	4.934	2.862	16.863	222.23	5	m	8
91	4.365	4.875	2.946	12.273	158.526	5	f	8
92	3.51	3.799	2.29	8.755	67.372	5	f	8
93	4.955	5.782	3.507	17.869	369.803	5	f	8
94	4.029	4.508	2.411	15.408	170.767	5	m	8
95						5		8
96	4.65	5.513	3.354	16.001	286.686	5	f	8
